# Supplementary material for: Identification of Hunnivirus in Bovine and Caprine Samples in North America
Source: Viruses. 2025 Nov 11;17(11):1491. doi: 10.3390/v17111491 (PMC12656811; doi:10.3390/v17111491)
Supplement: Supplementary file 1 [file viruses-17-01491-s001.zip]

Archive with 2 entries (2 files):
- viruses-3911453-supplementary-1.pdf
- viruses-3911453-Supplementary-Figure.pdf
